# Supplementary material for: Mutational profiling of mitochondrial DNA reveals an epithelial ovarian cancer‐specific evolutionary pattern contributing to high oxidative metabolism
Source: Clin Transl Med. 2024 Jan 9;14(1):e1523. doi: 10.1002/ctm2.1523 (PMC10775184; doi:10.1002/ctm2.1523)
Supplement: Supplementary file 2 — Supporting Information [file CTM2-14-e1523-s002.xlsx]

## Sheet: summury of Haplogroup
	Haplogroup	Number of Sample			Number of Mutation
		EOC	BOT	NOR	EOC	BOT	NOR
	A	21	4	6	30	3	6
	N9	11	4	1	21	4	0
	B	34	10	5	51	7	2
	R*	2	1	1	1	0	0
	M*	6	2	1	20	2	0
	R0	2	0	0	3	0	0
	M7	15	4	4	34	2	2
	M8	29	5	6	63	4	5
	D	68	13	15	136	11	6
	R9	36	7	4	81	2	5
	G	12	4	1	35	7	0
	M9	1	1	2	2	0	1
	U	2	1	0	20	2	0
	Total	239	56	46	497	44	27

## Sheet: EOC
Patient ID	Haplogroup	Mutation of mutation
OC-001	M7	1
OC-002	M8	0
OC-003	M8	1
OC-004	B	3
OC-005	D	5
OC-006	R9	1
OC-007	D	5
OC-008	M7	1
OC-009	M8	1
OC-010	D	5
OC-011	B	0
OC-012	B	4
OC-013	A	1
OC-014	D	4
OC-015	M7	3
OC-016	D	2
OC-017	A	2
OC-018	M8	1
OC-019	R9	6
OC-020	G	5
OC-021	D	0
OC-022	B	0
OC-023	D	0
OC-024	D	2
OC-025	D	1
OC-026	D	3
OC-027	A	2
OC-028	A	0
OC-029	B	4
OC-030	M*	4
OC-031	M8	3
OC-032	M*	3
OC-034	R9	3
OC-035	G	2
OC-036	D	1
OC-037	M8	1
OC-038	D	0
OC-039	R9	1
OC-040	M*	2
OC-041	D	4
OC-042	M8	3
OC-043	B	1
OC-044	D	0
OC-045	D	0
OC-047	D	4
OC-049	B	0
OC-050	D	7
OC-051	B	0
OC-052	D	1
OC-057	M7	1
OC-058	B	4
OC-060	U	8
OC-065	D	1
OC-067	D	2
OC-068	B	6
OC-069	M7	0
OC-071	D	1
OC-074	B	1
OC-075	D	2
OC-076	D	2
OC-081	D	4
OC-082	D	1
OC-090	N9	2
OC-092	R9	1
OC-093	R9	5
OC-094	D	0
OC-096	M8	1
OC-099	A	0
OC-100	B	2
OC-106	M8	5
OC-110	R9	2
OC-113	B	3
OC-114	D	3
OC-117	N9	4
OC-128	G	1
OC-130	G	3
OC-131	R9	3
OC-132	A	5
OC-135	D	1
OC-138	R*	0
OC-141	A	0
OC-144	A	0
OC-148	M8	1
OC-149	R9	2
OC-151	R9	0
OC-153	R9	5
OC-186	D	0
OC-188	A	0
OC-189	A	4
OCF001	M8	3
OCF002	B	0
OCF004	M8	1
OCF005	N9	7
OCF006	A	3
OCF009	B	7
OCF012	D	5
OCF013	D	0
OCF014	D	1
OCF017	D	4
OCF020	N9	2
OCF022	D	4
OCF023	R9	1
OCF024	D	7
OCF025	M8	3
OCF026	M7	2
OCF027	G	1
OCF028	A	2
OCF029	R9	0
OCF030	B	0
OCF031	R9	6
OCF033	M8	1
OCF035	M8	3
OCF036	D	0
OCF037	R9	4
OCF038	D	0
OCF039	R9	0
OCF040	R9	2
OCF041	B	0
OCF042	D	3
OCF043	G	5
OCF046	N9	1
OCF047	D	0
OCF048	R9	1
OCF049	B	0
OCF051	N9	0
OCF052	B	0
OCF053	M7	1
OCF054	B	2
OCF055	M8	5
OCF058	B	0
OCF059	M8	2
OCF060	N9	1
OCF061	M7	7
OCF062	R9	2
OCF063	M8	4
OCF064	D	3
OCF065	A	2
OCF066	D	1
OCF067	D	0
OCF068	D	1
OCF069	R9	0
OCF071	M7	0
OCF072	M7	3
OCF073	D	3
OCF074	D	1
OCF076	B	1
OCF078	D	1
OCF080	R9	4
OCF082	R9	4
OCF083	R9	0
OCF084	R9	0
OCF085	R9	1
OCF086	D	5
OCF087	B	2
OCF089	D	0
OCF090	G	2
OCF093	M*	0
OCF094	G	0
OCF095	M8	1
OCF096	A	1
OCF097	R0	1
OCF099	M8	1
OCF100	R0	2
OCF102	D	2
OCF103	B	0
OCF106	R9	1
OCF110	D	0
OCF112	N9	3
OCF113	B	1
OCF114	R*	1
OCF116	A	0
OCF117	R9	6
OCF118	A	0
OCF119	R9	2
OCF120	M8	7
OCF121	R9	2
OCF122	B	0
OCF124	A	2
OCF125	M7	5
OCF126	R9	0
OCF128	M7	4
OCF129	D	2
OCF130	D	1
OCF131	G	10
OCF132	M8	1
OCF134	M7	5
OCF136	D	3
OCF137	R9	0
OCF139	R9	2
OCF140	D	1
OCF141	M*	6
OCF142	R9	2
OCF143	B	2
OCF145	B	0
OCF146	M8	6
OCF147	D	1
OCF148	D	1
OCF151	B	0
OCF152	D	2
OCF153	M8	0
OCF155	D	1
OCF157	B	4
OCF158	M*	5
OCF159	M7	1
OCF161	D	1
OCF163	M8	1
OCF165	D	5
OCF167	U	12
OCF168	M8	5
OCF169	D	1
OCF171	N9	0
OCF172	D	5
OCF173	G	1
OCF175	B	0
OCF176	D	4
OCF177	A	2
OCF179	A	0
OCF180	D	1
OCF183	G	0
OCF184	A	1
OCF185	A	3
OCF186	M8	0
OCF188	D	2
OCF189	R9	1
OCF190	R9	11
OCF191	B	1
OCF192	G	5
OCF193	D	0
OCF194	N9	0
OCF195	B	2
OCF196	B	1
OCF198	M8	0
OCF201	N9	1
OCF202	D	2
OCF203	R9	0
OCF204	M7	0
OCF205	D	1
OCF207	M9	2
OCF208	M8	2

## Sheet: BOT
Patient ID	Haplogroup	number of mutation
BOT-003	B	1
BOT-006	B	1
BOT-008	R9	1
BOT-009	A	1
BOT-012	G	1
BOT-017	N9	1
BOT-018	M*	1
BOT-025	N9	1
BOT-028	D	1
BOT-030	M8	1
BOT-051	A	1
BOT-054	D	1
BOT-055	A	1
BOT-056	R9	1
BOT-058	D	1
BOT-082	M8	1
BOT-113	M*	1
BOT-005	U	2
BOT-007	M8	2
BOT-024	D	2
BOT-040	D	2
BOT-046	D	2
BOT-050	D	2
BOT-052	M7	2
BOT-060	G	2
BOT-088	N9	2
BOT-118	B	2
BOT-069	B	3
BOT-059	G	4
BOT-001	D	0
BOT-002	M7	0
BOT-011	R9	0
BOT-015	R9	0
BOT-016	R9	0
BOT-019	N9	0
BOT-020	R*	0
BOT-021	D	0
BOT-022	B	0
BOT-023	M7	0
BOT-029	B	0
BOT-031	R9	0
BOT-032	A	0
BOT-033	M8	0
BOT-034	B	0
BOT-035	B	0
BOT-036	M9	0
BOT-037	D	0
BOT-038	R9	0
BOT-043	D	0
BOT-044	B	0
BOT-047	B	0
BOT-048	D	0
BOT-053	D	0
BOT-065	M7	0
BOT-105	M8	0
BOT-114	G	0

## Sheet: NOR
Patient ID	Haplogroup	Number of mutation
HC-067	R9	4
HC-020	M8	3
HC-071	A	3
HC-012	A	2
HC-063	M7	2
HC-070	M8	2
HC-004	D	1
HC-009	M9	1
HC-018	D	1
HC-019	D	1
HC-025	B	1
HC-030	A	1
HC-047	D	1
HC-052	D	1
HC-054	B	1
HC-058	D	1
HC-072	R9	1
HC-001	R*	0
HC-002	D	0
HC-003	N9	0
HC-006	M8	0
HC-007	D	0
HC-013	D	0
HC-014	B	0
HC-016	M7	0
HC-017	D	0
HC-021	D	0
HC-022	D	0
HC-023	B	0
HC-024	B	0
HC-026	M8	0
HC-027	M7	0
HC-029	A	0
HC-033	D	0
HC-037	M8	0
HC-041	R9	0
HC-048	G	0
HC-049	M8	0
HC-051	R9	0
HC-053	D	0
HC-055	A	0
HC-056	M7	0
HC-057	M9	0
HC-061	A	0
HC-065	M*	0
HC-066	D	0
