# Supplementary material for: Mutational profiling of mitochondrial DNA reveals an epithelial ovarian cancer‐specific evolutionary pattern contributing to high oxidative metabolism
Source: Clin Transl Med. 2024 Jan 9;14(1):e1523. doi: 10.1002/ctm2.1523 (PMC10775184; doi:10.1002/ctm2.1523)
Supplement: Supplementary file 3 — Supporting Information [file CTM2-14-e1523-s003.xlsx]

## Sheet: Private EOC cohort 1
Patient ID	Sample type	Position	Ref allele	Alt allele	Ref read count(N)	Alt read count(N)	Site seq depth	VAF	muts type	Ref read count(N)	Alt read count(N)	Site seq depth	VAF
OC-189	Tumor	15737	G	A	1347	10941	12288	0.8904	PBMC	6469	0	6469	0
OC-106	Tumor	12866	T	C	1625	10891	12516	0.8699	PBMC	3160	0	3160	0
OC-189	Tumor	5913	G	A	716	7066	7782	0.9078	PBMC	7085	0	7085	0
OC-071	Tumor	12128	T	C	1090	4949	6039	0.8182	PBMC	4997	0	4997	0
OC-092	Tumor	1334	G	A	728	5125	5853	0.8755	PBMC	1187	0	1187	0
OC-130	Tumor	13799	T	C	549	3624	4173	0.8662	PBMC	1832	0	1832	0
OC-030	Tumor	16195	T	C	154	935	1089	0.85	PBMC	3744	0	3744	0
OC-132	Tumor	1257	T	C	1465	7629	9094	0.8384	PBMC	1202	0	1202	0
OC-132	Tumor	16127	A	G	769	3540	4309	0.8196	PBMC	5769	0	5769	0
OC-017	Tumor	5913	G	A	128	1388	1516	0.9156	PBMC	6469	0	6469	0
OC-132	Tumor	2896	G	A	1097	4473	5570	0.8028	PBMC	3160	0	3160	0
OC-029	Tumor	4232	T	C	102	1773	1875	0.9456	PBMC	7085	0	7085	0
OC-040	Tumor	5801	T	C	362	1957	2319	0.8439	PBMC	4997	0	4997	0
OC-017	Tumor	15737	G	A	455	6510	6965	0.9347	PBMC	1187	0	1187	0
OC-024	Tumor	7998	T	C	527	3029	3556	0.8506	PBMC	1832	0	1832	0
OC-106	Tumor	93	A	G	2303	14754	17057	0.8636	PBMC	3744	0	3744	0
